# Supplementary material for: Interaction between row‐type genes in barley controls meristem determinacy and reveals novel routes to improved grain
Source: New Phytol. 2018 Nov 27;221(4):1950–65. doi: 10.1111/nph.15548 (PMC6492131; doi:10.1111/nph.15548)
Supplement: Supplementary file 2 — Table S1 Spike and spikelet traits separated by central, lateral and additional spikelets in Bowman, single vrs mutants and double vrs mutants. Table S2 Spikelet by rachis node for Bowman, single vrs mutants and double vrs mutants. Table S3 VRS gene expression in Bowman and single vrs mutants. Table S4 Comparison of spikelet traits between double vrs mutants, their parents and Bowman. Table S5 Gene expression in Bowman, vrs3vrs4 and vrs3vrs5 double mutants and vrs3, vrs4 and vrs5 parents. Table S6 Spikelet parameters in single vrs mutants and Bowman compared by ANOVA. Table S7 Grain parameters in vrs single mutants and Bowman compared by ANOVA. Table S8 Grain parameters in vrs double mutants compared with their parents and Bowman by ANOVA. [file NPH-221-1950-s002.xlsx]

## Sheet: Index
	Article title: Interaction between row-type genes in barley controls meristem determinacy and reveals novel routes to improved grain
	Authors: Monika Zwirek, Robbie Waugh and Sarah McKim
	Article acceptance date: 22 September 2018
	Name	Table title
	Table S1	Spike and spikelet traits separated by central, lateral and additional spikelets in Bowman, single vrs mutants and double vrs mutants
	Table S2	Spikelet by rachis node for Bowman, single vrs mutants and double vrs mutants
	Table S3	VRS gene expression in Bowman and single vrs mutants
	Table S4	Comparison of spikelet traits between double vrs mutants, their parents and Bowman
	Table S5	Gene expression in Bowman, vrs3vrs4 and vrs3vrs5 double mutants and vrs3, vrs4 and vrs5 parents
	Table S6	Spikelet parameters in single vrs mutants and Bowman compared by ANOVA (see separate pdf file)
	Table S7	Grain parameters in vrs single mutants and Bowman compared by ANOVA
	Table S8	Grain parameters in vrs double mutants compared to their parents and Bowman by ANOVA

## Sheet: Table S1
Table S1	Spike and spikelet traits separated by central, lateral and additional spikelets in Bowman, and single vrs mutants and double vrs mutants
			Central spikelets/ spike				Lateral spikelets/ spike				Additional spikelets/ spike
Line	Rachis nodes	spikelets/ spike	Number	spikelets setting grain	empty awned spikelets	unawned sterile spikelets	Number	spikelets setting grain	empty awned spikelets	unawned sterile spikelets	Number	spikelets setting grain	empty awned spikelets	unawned sterile spikelets
Bw	22.4 ±1.3	66.9±3.4	22.1±1.7	19.1±2.5	3±1.5	0	44.8±2.6	0	0	44.8±2.6	0	na	na	na
vrs1	20.4 ±0.5	60.3±2.1	20.4 ±0.5	20.4 ±0.5	0	0	40.9±1.1	32.2±4.3	7.7±4.2	0	0	na	na	na
vrs2	23.6 ±0.5	73.6±3.1	23.6 ±0.5	11.6±0.5	12±0.9	0	47.2±1.1	3±0.1	8±0.5	36.2±0.5	2.8±1.5	0	0	2.8±1.5
vrs3	19.5 ±1.2	57.5±4.4	19.2 ±0.5	18.2 ±1.2	1±0.6	0	38.3 ±2.9	13±4.9	12.5±1.9	12.8±7.4	0	na	na	na
vrs4	19.2 ±0.6	58.5±3.7	19.2 ±0.6	18.3 ±1.4	1.2±0.8	0	39 ±2.4	19±4.7	18.3±6.3	1.4±1.3	0	na	na	na
vrs3.f	20.6 ±0.5	62.5 ±1.6	20.6 ±0.5	19.8±1.3	0.9±1.0	0	41.4±1.2	15.5±8.2	7.9±4.6	17.5+4.8	0.5±0.5	0	0	0.5±0.5
vrs4.k	19.6 ±1.1	78.4 ±6.6	19.6 ±1.1	18.8 ±1.4	0.9±0.6	0	39.3±2.1	30±3.3	9.3±2.7	0	19.5±5.6	7.6±1.7	3.2±2.2	8.7±5.7
vrs5	19.5 ±1.6	58.5±4.9	19.5 ±1.6	19 ±1.4	0.5±0.5	0	39±3.3	15.5±3.8	8±1.5	15.5±6.2	0	na	na	na
vrs1vrs3	22.4 ±2.7	70.8±7.7	22.4 ±2.7	21.8±2.3	0.6±0.5	0	44.8 ±5.4	31.4±3.4	10.4±1.8	3±0.2	3.6±1.1	3.2±0.7	0	0.4±0.4
vrs1vrs4	20.4±0.8	61.2±2.5	20.4±0.8	19.5 ±0.8	0.9±0.0	0	40.8±1.7	30±4.6	8.4±3.3	2.5±1.1	0	na	na	na
vrs1vrs5	18.2±1.3	57.4±5.5	18.2±1.3	18.2±1.3	0	0	36.4±2.6	27.8±7.5	3.2±2.8	5.2±0.8	2.8±2.2	2.4±1.5	0	0.4±0.5
vrs3vrs4	21.6±2.7	83.9±8.6	21.6±2.7	21.6±2.7	0	0	43.3±2.4	13.9±8.3	27.8±12.1	1.6±1.2	19±9.1	7.9±3.7	8.3±1.0	2.8±4.4
vrs3vrs5	17.4±1.3	59.7±4.5	17.4±1.3	17.4±1.3	0	0	34.8±2.7	22.6±2.1	12.2±3.4	0	7.5±0.7	1.4±0.8	2.5±1.1	3.4±1.3
vrs4vrs5	17.4±1.4	53.4±4.1	17.4±1.4	17.4±1.4	0	0	34.8±2.9	28.2±4.4	3.8±2.6	2.8±1.7	1.2±0.8	1.1±0.6	0	0.1±0.2
n=10 spikes/ genotype
Bw, Bowman
na, not applicable

## Sheet: Table S2
Table S2 Spikelet by rachis node for Bowman, single vrs mutants and double vrs mutants
		spike no. 1		spike no. 2		spike no. 3		spike no. 4		spike no. 5
line	Rachis node	spikelets with grain	empty spikelets	spikelets with grain	empty spikelets	spikelets with grain	empty spikelets	spikelets with grain	empty spikelets	spikelets with grain	empty spikelets		average spikelets with grain	StDev	average empty spikelets	StDev		Average total spikelet number
Bw	1	1	2	1	2	1	2	1	2	1	2		1	0	2	0
	2	1	2	1	2	1	2	1	2	1	2		1	0	2	0
	3	1	2	1	2	1	2	1	2	1	2		1	0	2	0
	4	1	2	1	2	1	2	1	2	1	2		1	0	2	0
	5	1	2	1	2	1	2	1	2	1	2		1	0	2	0
	6	1	2	1	2	1	2	1	2	1	2		1	0	2	0
	7	1	2	1	2	1	2	1	2	1	2		1	0	2	0
	8	1	2	1	2	1	2	1	2	1	2		1	0	2	0
	9	1	2	1	2	1	2	1	2	1	2		1	0	2	0
	10	1	2	1	2	1	2	1	2	1	2		1	0	2	0
	11	1	2	1	2	1	2	1	2	1	2		1	0	2	0
	12	1	2	0	3	1	2	1	2	1	2		0.8	0.447214	2.2	0.447214
	13	1	2	1	2	1	2	1	2	1	2		1	0	2	0
	14	1	2	1	2	1	2	1	2	1	2		1	0	2	0
	15	1	2	1	2	1	2	1	2	1	2		1	0	2	0
	16	1	2	1	2	1	2	1	2	1	2		1	0	2	0
	17	1	2	1	2	1	2	1	2	1	2		1	0	2	0
	18	1	2	1	2	1	2	1	2	1	2		1	0	2	0
	19	1	2	1	2	1	2	1	2	1	2		1	0	2	0
	20	1	2	1	2	1	2	1	2	1	2		1	0	2	0
	21	1	2	1	2	1	2	1	2	1	2		1	0	2	0
	22	1	2	1	2	1	2	1	2	1	2		1	0	2	0	average with grain	22.8
	23	1	2	1	2	1	2	1	2	1	2		1	0	2	0	average empty	46.2
	24	na	na	na	na	na	na	na	na	na	na		na	na	na	na	total average	69
vrs1	1	2	1	1	2	1	2	1	2	1	2		1.2	0.447214	1.8	0.447214
	2	3	0	3	0	3	0	3	0	3	0		3	0	0	0
	3	3	0	3	0	3	0	3	0	3	0		3	0	0	0
	4	3	0	3	0	3	0	3	0	3	0		3	0	0	0
	5	3	0	3	0	3	0	3	0	3	0		3	0	0	0
	6	3	0	3	0	3	0	3	0	3	0		3	0	0	0
	7	2	1	3	0	3	0	3	0	3	0		2.8	0.447214	0.2	0.447214
	8	3	0	3	0	3	0	3	0	3	0		3	0	0	0
	9	3	0	3	0	3	0	3	0	3	0		3	0	0	0
	10	3	0	3	0	3	0	3	0	3	0		3	0	0	0
	11	3	0	3	0	3	0	3	0	3	0		3	0	0	0
	12	3	0	3	0	3	0	3	0	3	0		3	0	0	0
	13	3	0	3	0	3	0	3	0	3	0		3	0	0	0
	14	3	0	3	0	3	0	3	0	3	0		3	0	0	0
	15	3	0	3	0	3	0	3	0	3	0		3	0	0	0
	16	3	0	3	0	3	0	3	0	3	0		3	0	0	0
	17	3	0	3	0	3	0	3	0	3	0		3	0	0	0
	18	3	0	3	0	3	0	3	0	3	0		3	0	0	0
	19	3	0	3	0	3	0	2	1	2	1		2.6	0.547723	0.4	0.547723
	20	1	2	2	1	3	0	2	1	1	2		1.8	0.83666	1.2	0.83666
	21	1	2	1	2	1	2	1	2	1	2		1	0	2	0
	22	1	2	1	2	1	2	1	2	na	na		1	0	2	0	average with grain	58.2
	23	na	na	na	na	na	na	na	na	na	na		na	na	na	na	average empty	7.2
	24	na	na	na	na	na	na	na	na	na	na		na	na	na	na	total average	65.4
vrs2	1	1	5	0	3	6	0	5	0	1	4		2.6	2.70185	2.4	2.30217
	2	0	3	1	4	1	4	1	4	2	4		1	0.707107	3.8	0.447214
	3	1	2	1	2	0	3	0	3	1	3		0.6	0.547723	2.6	0.547723
	4	1	2	1	2	1	2	0	3	2	3		1	0.707107	2.4	0.547723
	5	1	2	1	2	1	2	0	3	0	3		0.6	0.547723	2.4	0.547723
	6	1	2	1	2	0	3	1	2	0	3		0.6	0.547723	2.4	0.547723
	7	1	2	1	2	1	2	0	3	1	2		0.8	0.447214	2.2	0.447214
	8	0	3	1	2	1	2	1	2	1	2		0.8	0.447214	2.2	0.447214
	9	0	3	1	2	1	2	0	3	1	2		0.6	0.547723	2.4	0.547723
	10	1	2	1	2	1	2	1	2	1	2		1	0	2	0
	11	1	2	1	2	1	2	1	2	1	2		1	0	2	0
	12	1	2	0	3	1	2	0	3	1	2		0.6	0.547723	2.4	0.547723
	13	1	2	1	2	1	2	1	2	1	2		1	0	2	0
	14	1	2	1	2	1	2	1	2	0	3		0.8	0.447214	2.2	0.447214
	15	1	2	1	2	1	2	1	2	0	3		0.8	0.447214	2.2	0.447214
	16	1	2	1	2	1	2	1	2	1	2		1	0	2	0
	17	1	2	1	2	1	2	1	2	1	2		1	0	2	0
	18	1	2	1	2	1	2	1	2	1	2		1	0	2	0
	19	1	2	1	2	1	2	1	2	1	2		1	0	2	0
	20	1	2	1	2	1	2	0	3	1	2		0.8	0.447214	2.2	0.447214
	21	1	2	1	2	0	3	1	2	1	2		0.8	0.447214	2.2	0.447214
	22	1	2	1	2	0	3	0	3	1	2		0.6	0.547723	2.4	0.547723	average with grain	20.4
	23	0	3	1	2	0	3	1	2	0	3		0.5	0.57735	2.5	0.547723	average empty	53
	24	0	3	0	3	na	na	1	2	na	na		0.333333	0.57735	2.66667	0.57735	total average	73.4
vrs3.f	1	1	2	1	2	1	2	1	3	1	3		1	0	2.4	0.547723
	2	1	2	1	2	0	3	1	2	1	2		0.8	0.447214	2.2	0.447214
	3	1	2	1	2	1	2	1	2	1	2		1	0	2	0
	4	1	2	1	2	1	2	1	2	1	2		1	0	2	0
	5	1	2	1	2	1	2	1	2	1	2		1	0	2	0
	6	1	2	1	2	1	2	1	2	1	2		1	0	2	0
	7	1	2	1	2	1	2	2	1	1	2		1.2	0.447214	1.8	0.447214
	8	1	2	1	2	3	0	3	0	2	1		2	1	1	1
	9	3	0	2	1	3	0	3	0	2	1		2.6	0.547723	0.4	0.547723
	10	3	0	3	0	3	0	2	1	3	0		2.8	0.447214	0.2	0.447214
	11	3	0	1	2	3	0	3	0	3	0		2.6	0.894427	0.4	0.894427
	12	3	0	3	0	3	0	3	0	3	0		3	0	0	0
	13	3	0	3	0	3	0	3	0	2	1		2.8	0.447214	0.2	0.447214
	14	3	0	3	0	3	0	3	0	3	0		3	0	0	0
	15	3	0	3	0	3	0	4	0	2	1		3	0.707107	0.2	0.447214
	16	3	0	3	0	3	0	3	0	2	1		2.8	0.447214	0.2	0.447214
	17	3	0	3	0	3	0	3	0	1	2		2.6	0.894427	0.4	0.894427
	18	3	0	3	0	3	0	2	1	1	2		2.4	0.894427	0.6	0.894427
	19	2	1	1	2	3	0	1	2	1	2		1.6	0.894427	1.4	0.894427
	20	1	2	1	2	1	2	1	2	1	2		1	0	2	0
	21	1	2	1	2	1	2	na	na	1	2		1	0	2	0
	22	na	na	na	na	na	na	na	na	na	na		na	na	na	na	average with grain	40
	23	na	na	na	na	na	na	na	na	na	na		na	na	na	na	average empty	23.4
	24	na	na	na	na	na	na	na	na	na	na		na	na	na	na	total average	63
vrs3	1	1	2	0	3	1	2	1	2	1	2		0.8	0.447214	2.2	0.447214
	2	1	2	1	2	1	2	1	2	1	2		1	0	2	0
	3	1	2	1	2	1	2	1	2	1	2		1	0	2	0
	4	3	0	1	2	1	2	1	2	1	2		1.4	0.894427	1.6	0.894427
	5	1	2	1	2	1	2	1	2	1	2		1	0	2	0
	6	1	2	1	2	1	2	1	2	3	0		1.4	0.894427	1.6	0.894427
	7	3	0	3	0	1	2	3	0	2	0		2.4	0.894427	0.4	0.894427
	8	3	0	3	0	3	0	3	0	3	0		3	0	0	0
	9	3	0	3	0	3	0	3	0	3	0		3	0	0	0
	10	1	2	3	0	3	0	3	0	3	0		2.6	0.894427	0.4	0.894427
	11	1	2	3	0	3	0	3	0	3	0		2.6	0.894427	0.4	0.894427
	12	3	0	3	0	3	0	3	0	3	0		3	0	0	0
	13	3	0	3	0	3	0	3	0	3	0		3	0	0	0
	14	3	0	3	0	3	0	3	0	3	0		3	0	0	0
	15	3	0	3	0	3	0	3	0	3	0		3	0	0	0
	16	3	0	3	0	3	0	3	0	3	0		3	0	0	0
	17	2	1	3	0	3	0	3	0	3	0		2.8	0.447214	0.2	0.447214
	18	3	0	2	1	3	0	3	0	3	0		2.8	0.447214	0.2	0.447214
	19	3	0	2	1	3	0	3	0	1	2		2.4	0.894427	0.6	0.894427
	20	2	1	2	1	1	2	1	2	1	2		1.4	0.547723	1.6	0.547723
	21	3	0	3	0	na	na	na	na	3	0		3	0	0	0
	22	0	3	0	3	na	na	na	na	0	3		0	0	3	0	average with grain	46.4
	23	na	na	na	na	na	na	na	na	na	na		na	na	na	na	average empty	17
	24	na	na	na	na	na	na	na	na	na	na		na	na	na	na	total average	63.4
vrs4.k	1	2	1	1	2	1	2	3	1	1	3		1.6	0.894427	1.8	0.83666
	2	2	1	2	1	3	0	4	1	1	2		2.4	1.14018	1	0.707107
	3	3	1	3	0	3	0	4	1	1	2		2.8	1.09545	0.8	0.83666
	4	3	1	4	2	2	1	5	0	1	2		3	1.58114	1.2	0.83666
	5	3	0	3	3	4	1	6	0	3	0		3.8	1.30384	0.8	1.30384
	6	3	0	6	0	5	2	5	2	3	2		4.4	1.34164	1.2	1.09545
	7	3	0	5	1	3	2	3	2	2	2		3.2	1.09545	1.4	0.894427
	8	3	0	3	0	4	1	3	2	5	2		3.6	0.894427	1	1
	9	4	1	5	0	4	3	2	1	4	2		3.8	1.09545	1.4	1.14018
	10	5	1	2	1	5	3	3	3	6	1		4.2	1.64317	1.8	1.09545
	11	4	0	4	1	2	3	5	1	5	1		4	1.22474	1.2	1.09545
	12	4	1	3	1	3	3	3	3	5	1		3.6	0.894427	1.8	1.09545
	13	4	2	2	3	1	5	3	0	2	3		2.4	1.14018	2.6	1.81659
	14	4	4	2	1	3	1	4	1	4	2		3.4	0.894427	1.8	1.30384
	15	5	1	2	1	3	2	3	0	3	0		3.2	1.09545	0.8	0.83666
	16	3	0	3	0	3	1	3	0	3	0		3	0	0.2	0.447214
	17	3	0	3	0	3	0	3	0	3	0		3	0	0	0
	18	3	0	3	0	3	0	3	0	3	0		3	0	0	0
	19	3	0	3	0	3	0	0	3	3	0		2.4	1.34164	0.6	1.34164
	20	3	0	3	0	0	3	1	2	2	1		1.8	1.30384	1.2	1.30384
	21	3	0	3	0	3	0	na	na	na	na		3	0	0	0
	22	na	na	na	na	na	na	na	na	na	na		na	na	na	na	average with grain	64.4
	23	na	na	na	na	na	na	na	na	na	na		na	na	na	na	average empty	22.6
	24	na	na	na	na	na	na	na	na	na	na		na	na	na	na	total average	87
vrs4	1	1	2	1	2	1	2	1	2	1	2		1	0	2	0
	2	1	2	1	2	1	2	1	2	1	2		1	0	2	0
	3	1	2	1	2	1	2	1	2	1	2		1	0	2	0
	4	1	2	1	2	1	2	1	2	1	2		1	0	2	0
	5	1	2	1	2	1	2	1	2	1	2		1	0	2	0
	6	2	1	1	2	1	2	1	2	1	2		1.2	0.447214	1.8	0.447214
	7	2	1	1	2	1	2	1	2	1	2		1.2	0.447214	1.8	0.447214
	8	2	1	3	0	3	0	3	0	3	0		2.8	0.447214	0.2	0.447214
	9	3	0	3	0	3	0	3	0	3	0		3	0	0	0
	10	3	0	3	0	3	0	3	0	3	0		3	0	0	0
	11	3	0	3	0	3	0	2	1	2	1		2.6	0.547723	0.4	0.547723
	12	3	0	3	0	3	0	2	1	2	1		2.6	0.547723	0.4	0.547723
	13	3	0	3	0	3	0	3	0	3	0		3	0	0	0
	14	3	0	3	0	1	2	3	0	3	0		2.6	0.894427	0.4	0.894427
	15	3	0	3	0	3	0	3	0	3	0		3	0	0	0
	16	1	2	3	0	3	0	3	0	3	0		2.6	0.894427	0.4	0.894427
	17	3	0	3	0	3	0	3	0	3	0		3	0	0	0
	18	1	2	3	0	3	0	2	1	2	1		2.2	0.83666	0.8	0.83666
	19	1	2	3	0	1	2	2	1	2	1		1.8	0.83666	1.2	0.83666
	20	na	na	2	0	1	2	1	2	1	2		1.25	0.5	1.5	1
	21	na	na	1	2	1	2	1	2	1	2		1	0	2	0
	22	na	na	na	na	na	na	na	na	na	na		na	na	na	na	average with grain	41.4
	23	na	na	na	na	na	na	na	na	na	na		na	na	na	na	average empty	20.2
	24	na	na	na	na	na	na	na	na	na	na		na	na	na	na	total average	61.6
vrs5	1	1	4	1	3	1	4	1	3	1	3		1	0	3.4	0.547723
	2	1	2	1	2	1	2	2	1	2	2		1.4	0.547723	1.8	0.447214
	3	1	2	1	2	1	2	2	1	1	2		1.2	0.447214	1.8	0.447214
	4	1	2	1	2	2	1	2	1	1	2		1.4	0.547723	1.6	0.547723
	5	3	0	1	2	1	2	3	0	1	2		1.8	1.09545	1.2	1.09545
	6	3	0	2	1	1	2	3	0	3	0		2.4	0.894427	0.6	0.894427
	7	3	0	3	0	3	0	3	0	3	0		3	0	0	0
	8	3	0	3	0	3	0	3	0	3	0		3	0	0	0
	9	3	0	3	0	3	0	3	0	3	0		3	0	0	0
	10	3	0	3	0	3	0	3	0	3	0		3	0	0	0
	11	3	0	3	0	3	0	3	0	3	0		3	0	0	0
	12	3	0	3	0	3	0	3	0	3	0		3	0	0	0
	13	3	0	3	0	3	0	3	0	3	0		3	0	0	0
	14	3	0	3	0	3	0	3	0	3	0		3	0	0	0
	15	3	0	3	0	3	0	3	0	3	0		3	0	0	0
	16	3	0	3	0	3	0	3	0	3	0		3	0	0	0
	17	3	0	3	0	3	0	3	0	3	0		3	0	0	0
	18	3	0	2	1	3	0	3	0	2	1		2.6	0.547723	0.4	0.547723
	19	3	0	3	1	2	0	2	1	2	1		2.4	0.547723	0.6	0.547723
	20	3	0	0	3	1	2	3	0	3	0		2	1.41421	1	1.41421
	21	3	0	na	na	na	na	3	0	3	0		3	0	0	0
	22	2	1	na	na	na	na	2	1	2	1		2	0	1	0	average with grain	52.2
	23	na	na	na	na	na	na	na	na	na	na		na	na	na	na	average empty	13
	24	na	na	na	na	na	na	na	na	na	na		na	na	na	na	total average	65.2
double mutants
		spike no. 1		spike no. 2		spike no. 3		spike no. 4		spike no. 5
genotype	Rachis node	spikelets with grain	empty spikelets	spikelets with grain	empty spikelets	spikelets with grain	empty spikelets	spikelets with grain	empty spikelets	spikelets with grain	empty spikelets		average spikelets with grain	StDev	average empty spikelets	StDev
vrs1vrs3	1	1	3	1	3	1	3	1	2	0	4		0.8	0.447214	3	0.707107
	2	2	1	2	1	2	1	2	1	2	1		2	0	1	0
	3	3	0	2	1	3	0	2	3	1	2		2.2	0.83666	1.2	1.30384
	4	3	0	2	1	3	0	3	0	3	0		2.8	0.447214	0.2	0.447214
	5	3	0	2	1	3	0	3	0	3	0		2.8	0.447214	0.2	0.447214
	6	3	0	2	1	3	0	3	0	3	0		2.8	0.447214	0.2	0.447214
	7	3	0	2	1	3	0	3	0	3	0		2.8	0.447214	0.2	0.447214
	8	3	0	2	1	3	0	3	0	3	0		2.8	0.447214	0.2	0.447214
	9	3	0	2	1	3	0	3	0	3	0		2.8	0.447214	0.2	0.447214
	10	3	0	2	1	3	0	3	0	3	0		2.8	0.447214	0.2	0.447214
	11	3	0	2	1	3	0	3	0	2	1		2.6	0.547723	0.4	0.547723
	12	3	0	2	1	3	0	3	0	2	1		2.6	0.547723	0.4	0.547723
	13	3	0	2	1	3	0	3	0	2	1		2.6	0.547723	0.4	0.547723
	14	3	0	2	1	3	0	3	0	2	1		2.6	0.547723	0.4	0.547723
	15	3	0	2	1	3	0	3	0	2	1		2.6	0.547723	0.4	0.547723
	16	3	0	2	1	3	0	3	0	2	1		2.6	0.547723	0.4	0.547723
	17	3	0	2	1	3	0	3	0	3	0		2.8	0.447214	0.2	0.447214
	18	3	0	2	1	3	0	3	0	3	0		2.8	0.447214	0.2	0.447214
	19	3	0	2	1	3	0	3	0	3	0		2.8	0.447214	0.2	0.447214
	20	3	0	2	1	3	0	3	0	3	0		2.8	0.447214	0.2	0.447214
	21	3	0	2	1	3	0	3	0	3	0		2.8	0.447214	0.2	0.447214	average with grain	58.6
	22	3	0	2	1	3	0	3	0	3	0		2.8	0.447214	0.2	0.447214	average empty	10.2
	23	2	1	na	na	2	1	2	1	2	1		2	0	1	0	total average	67.2
vrs1vrs4	1	1	2	1	2	1	2	1	2	1	2		1	0	2	0
	2	1	2	2	1	1	2	1	2	1	2		1.2	0.447214	1.8	0.447214
	3	2	1	2	1	2	1	2	1	2	1		2	0	1	0
	4	3	0	2	1	2	1	2	1	2	1		2.2	0.447214	0.8	0.447214
	5	3	0	3	0	2	1	2	1	3	0		2.6	0.547723	0.4	0.547723
	6	3	0	3	0	2	1	2	1	3	0		2.6	0.547723	0.4	0.547723
	7	3	0	3	0	3	0	2	1	3	0		2.8	0.447214	0.2	0.447214
	8	3	0	3	0	3	0	2	1	3	0		2.8	0.447214	0.2	0.447214
	9	3	0	3	0	3	0	3	0	3	0		3	0	0	0
	10	3	0	3	0	3	0	3	0	3	0		3	0	0	0
	11	3	0	3	0	3	0	3	0	3	0		3	0	0	0
	12	3	0	3	0	3	0	3	0	3	0		3	0	0	0
	13	3	0	3	0	3	0	3	0	3	0		3	0	0	0
	14	3	0	3	0	3	0	3	0	3	0		3	0	0	0
	15	3	0	3	0	3	0	3	0	3	0		3	0	0	0
	16	3	0	3	0	3	0	3	0	3	0		3	0	0	0
	17	3	0	3	0	3	0	3	0	3	0		3	0	0	0
	18	3	0	2	1	3	0	3	0	3	0		2.8	0.447214	0.2	0.447214
	19	3	0	2	1	2	1	3	0	2	1		2.4	0.547723	0.6	0.547723
	20	3	0	1	2	2	1	3	0	2	1		2.2	0.83666	0.8	0.83666
	21	2	1	1	2	2	1	2	1	1	2		1.6	0.547723	1.4	0.547723	average with grain	54.8
	22	2	1	2	1	2	1	2	1	na	na		2	0	1	0	average empty	11.4
	23	na	na	na	na	na	na	na	na	na	na		na	na	na	na	total average	67.8
vrs1vrs5	1	3	1	4	0	3	1	3	0	3	1		3.2	0.447214	0.6	0.547723
	2	3	0	2	1	3	0	2	1	3	0		2.6	0.547723	0.4	0.547723
	3	2	1	2	1	3	0	2	1	3	0		2.4	0.547723	0.6	0.547723
	4	3	0	2	1	3	0	3	0	3	0		2.8	0.447214	0.2	0.447214
	5	3	0	3	0	3	0	3	0	3	0		3	0	0	0
	6	3	0	3	0	3	0	3	0	3	0		3	0	0	0
	7	3	0	3	0	3	0	2	1	3	0		2.8	0.447214	0.2	0.447214
	8	3	0	3	0	3	0	2	1	3	0		2.8	0.447214	0.2	0.447214
	9	3	0	3	0	3	0	2	1	3	0		2.8	0.447214	0.2	0.447214
	10	3	0	3	0	3	0	2	1	3	0		2.8	0.447214	0.2	0.447214
	11	3	0	3	0	3	0	2	1	3	0		2.8	0.447214	0.2	0.447214
	12	3	0	3	0	3	0	3	0	3	0		3	0	0	0
	13	3	0	3	0	3	0	3	0	3	0		3	0	0	0
	14	3	0	3	0	3	0	3	0	3	0		3	0	0	0
	15	3	0	3	0	3	0	3	0	3	0		3	0	0	0
	16	3	0	3	0	3	0	3	0	3	0		3	0	0	0
	17	3	0	3	0	3	0	3	0	3	0		3	0	0	0
	18	3	0	3	0	3	0	3	0	3	0		3	0	0	0
	19	3	0	3	0	2	1	2	1	3	0		2.6	0.547723	0.4	0.547723
	20	na	na	na	na	na	na	na	na	na	na		na	na	na	na
	21	na	na	na	na	na	na	na	na	na	na		na	na	na	na	average with grain	54.6
	22	na	na	na	na	na	na	na	na	na	na		na	na	na	na	average empty	3.4
	23	na	na	na	na	na	na	na	na	na	na		na	na	na	na	total average	57.8
vrs3vrs4	1	3	3	2	2	2	2	3	2	2	3		2.4	0.547723	2.4	0.547723
	2	2	0	3	0	2	2	4	0	3	3		2.8	0.83666	1	1.41421
	3	3	1	3	0	4	1	4	1	3	3		3.4	0.547723	1.2	1.09545
	4	3	1	4	1	5	0	4	1	4	1		4	0.707107	0.8	0.447214
	5	3	0	2	1	3	1	3	1	3	0		2.8	0.447214	0.6	0.547723
	6	4	0	3	0	3	0	3	0	4	0		3.4	0.547723	0	0
	7	3	1	4	1	3	1	3	1	3	0		3.2	0.447214	0.8	0.447214
	8	3	3	4	1	3	0	3	1	3	0		3.2	0.447214	1	1.22474
	9	4	1	3	2	3	0	3	4	3	0		3.2	0.447214	1.4	1.67332
	10	4	1	1	4	1	2	2	3	3	0		2.2	1.30384	2	1.58114
	11	2	2	4	0	3	3	3	4	3	0		3	0.707107	1.8	1.78885
	12	3	1	1	4	1	3	3	5	3	0		2.2	1.09545	2.6	2.07364
	13	2	2	2	3	4	0	1	7	2	1		2.2	1.09545	2.6	2.70185
	14	2	5	1	4	1	3	4	0	4	0		2.4	1.51658	2.4	2.30217
	15	2	5	1	4	1	4	1	5	2	3		1.4	0.547723	4.2	0.83666
	16	3	4	2	4	1	3	1	5	3	1		2	1	3.4	1.51658
	17	0	0	0	2	1	5	1	2	4	1		1.2	1.64317	2	1.87083
	18	1	2	1	4	1	2	1	2	3	2		1.4	0.894427	2.4	0.894427
	19	0	2	0	4	1	2	0	2	3	1		0.8	1.30384	2.2	1.09545
	20	2	1	1	2	1	2	1	2	na	na		1.25	0.5	1.75	0.5
	21	1	2	1	2	1	2	na	na	na	na		1	0	2	0	average with grain	49.4
	22	1	2	1	2	1	2	na	na	na	na		1	0	2	0	average empty	38.6
	23	na	na	na	na	na	na	na	na	na	na		na	na	na	na	total average	88
vrs3vrs5	1	2	3	1	2	3	3	5	1	3	3		2.8	1.48324	2.4	0.894427
	2	4	2	2	4	1	2	5	1	3	1		3	1.58114	2	1.22474
	3	3	2	5	0	4	1	3	3	4	0		3.8	0.83666	1.2	1.30384
	4	2	1	2	1	2	1	3	1	4	0		2.6	0.894427	0.8	0.447214
	5	2	1	2	1	2	1	3	0	2	1		2.2	0.447214	0.8	0.447214
	6	2	1	2	2	2	1	3	0	2	1		2.2	0.447214	1	0.707107
	7	2	1	2	1	2	1	2	1	2	1		2	0	1	0
	8	1	3	2	1	2	1	2	1	2	1		1.8	0.447214	1.4	0.894427
	9	1	1	2	1	2	1	3	0	2	1		2	0.707107	0.8	0.447214
	10	2	1	2	1	2	1	3	0	2	1		2.2	0.447214	0.8	0.447214
	11	1	1	2	1	2	1	3	0	2	1		2	0.707107	0.8	0.447214
	12	2	1	2	1	2	1	2	1	2	1		2	0	1	0
	13	1	1	3	0	2	1	2	1	3	0		2.2	0.83666	0.6	0.547723
	14	2	2	2	1	2	1	2	1	2	1		2	0	1.2	0.447214
	15	2	1	2	1	2	1	2	1	2	1		2	0	1	0
	16	2	1	2	1	2	1	2	1	2	1		2	0	1	0
	17	3	0	2	1	2	1	3	0	2	1		2.4	0.547723	0.6	0.547723
	18	2	1	2	1	2	1	3	0	2	1		2.2	0.447214	0.8	0.447214
	19	na	na	na	na	2	1	2	1	2	1		2	0	1	0
	20	na	na	na	na	na	na	na	na	na	na		na	na	na	na
	21	na	na	na	na	na	na	na	na	na	na		na	na	na	na	average with grain	42.6
	22	na	na	na	na	na	na	na	na	na	na		na	na	na	na	average empty	19.8
	23	na	na	na	na	na	na	na	na	na	na		na	na	na	na	total average	62.4
vrs4vrs5	1	3	1	2	1	2	3	0	3	2	1		1.8	1.09545	1.8	1.09545
	2	3	0	3	0	1	2	3	0	2	1		2.4	0.894427	0.6	0.894427
	3	2	1	4	0	2	1	3	0	3	0		2.8	0.83666	0.4	0.547723
	4	3	0	2	1	3	1	2	1	3	0		2.6	0.547723	0.6	0.547723
	5	3	0	3	0	3	0	2	1	3	0		2.8	0.447214	0.2	0.447214
	6	3	0	3	0	3	0	2	1	3	0		2.8	0.447214	0.2	0.447214
	7	3	0	3	0	3	0	2	1	3	0		2.8	0.447214	0.2	0.447214
	8	3	0	3	0	3	0	2	1	3	0		2.8	0.447214	0.2	0.447214
	9	3	0	3	0	3	0	2	1	3	0		2.8	0.447214	0.2	0.447214
	10	3	0	3	0	3	0	2	1	3	0		2.8	0.447214	0.2	0.447214
	11	3	0	3	0	3	0	2	1	3	0		2.8	0.447214	0.2	0.447214
	12	3	0	3	0	3	0	2	1	3	0		2.8	0.447214	0.2	0.447214
	13	3	0	3	0	3	0	3	0	3	0		3	0	0	0
	14	3	0	3	0	3	0	3	0	3	0		3	0	0	0
	15	3	0	3	0	3	0	3	0	3	0		3	0	0	0
	16	3	0	3	0	3	0	3	0	3	0		3	0	0	0
	17	3	0	3	0	3	0	2	1	3	0		2.8	0.447214	0.2	0.447214
	18	3	0	3	0	3	0	2	1	3	0		2.8	0.447214	0.2	0.447214
	19	3	0	3	0	3	0	2	1	3	0		2.8	0.447214	0.2	0.447214
	20	na	na	2	1	2	1	2	1	2	1		2	0	1	0
	21	na	na	na	na	na	na	na	na	na	na		na	na	na	na	average with grain	54
	22	na	na	na	na	na	na	na	na	na	na		na	na	na	na	average empty	6.4
	23	na	na	na	na	na	na	na	na	na	na		na	na	na	na	total average	60.4
n = 5 spikes/ genotype
Bw, Bowman
na, not applicable

## Sheet: Table S3
Table 3 VRS gene expression in Bowman and single vrs mutants
Values are mne (±SD) determined by qPCR and p-values determined by Student's t-test
Gene	genotype								p value following t-test comparing expression with Bowman
mne ± SD	Bw	vrs1	vrs2	vrs3.f	vrs4.k	vrs5	stage			vrs1	vrs2	vrs3.f	vrs4.k	vrs5	stage
VRS1	0.002 ±0	0.002 ±0.001	0.000 ±0	0.000 ±0	0.000 ±0	0.001 ±0	DR/TSM		VRS1	nd	nd	nd	nd	nd	DR/TSM
	0.275 ±0.066	0.070 ±0.026	0.317 ±0.229	0.035 ±0.018	0.008 ±0.003	0.124 ±0.057	GP/LP			0.008	0.773	0.004	0.002	0.039	GP/LP
	0.226 ±0.04	0.197 ±0.041	0.168 ±0.019	0.069 ±0.021	0.025 ±0.017	0.120 ±0.023	SP/AP			0.435	0.087	0.004	0.001	0.017	SP/AP
	0.348 ±0.076	0.365 ±0.118	0.288 ±0.037	0.085 ±0.019	0.003 ±0.001	0.181 ±0.036	WA			0.845	0.285	0.004	0.001	0.026	WA
VRS2	0.018 ±0.001	0.019 ±0.009	0.004 ±0.001	0.019 ±0.016	0.016 ±0.009	0.025 ±0.003	DR/TSM		VRS2	0.823	0	0.904	0.727	0.009	DR/TSM
	0.021 ±0.005	0.014 ±0.003	0.029 ±0.008	0.029 ±0.02	0.018 ±0.006	0.046 ±0.004	GP/LP			0.099	0.252	0.545	0.486	0.002	GP/LP
	0.021 ±0.006	0.041 ±0.012	0.037 ±0.009	0.029 ±0.008	0.044 ±0.028	0.038 ±0.008	SP/AP			0.06	0.069	0.263	0.233	0.047	SP/AP
	0.046 ±0.024	0.057 ±0.057	0.024 ±0.004	0.062 ±0.029	0.036 ±0.014	0.068 ±0.019	WA			0.765	0.197	0.493	0.564	0.269	WA
VRS3	0.024 ±0	0.017 ±0.006	0.009 ±0.003	0.010 ±0.008	0.012 ±0.002	0.026 ±0.007	DR/TSM		VRS3	0.085	0.085	0.031	0	0.758	DR/TSM
	0.150 ±0.024	0.019 ±0.007	0.068 ±0.04	0.018 ±0.003	0.033 ±0.012	0.040 ±0.005	GP/LP			0.001	0.038	0.001	0.002	0.002	GP/LP
	0.022 ±0.003	0.022 ±0.01	0.025 ±0.001	0.030 ±0.009	0.037 ±0.007	0.025 ±0.004	SP/AP			0.989	0.114	0.213	0.023	0.355	SP/AP
	0.018 ±0.008	0.013 ±0.003	0.009 ±0.001	0.012 ±0.004	0.012 ±0.005	0.030 ±0.003	WA			0.348	0.111	0.302	0.329	0.094	WA
VRS4	0.070 ±0.002	0.039 ±0.01	0.012 ±0.002	0.061 ±0.01	0.035 ±0.005	0.091 ±0.008	DR/TSM		VRS4	0.006	0	0.214	0	0.01	DR/TSM
	0.066 ±0.019	0.043 ±0.013	0.066 ±0.006	0.054 ±0.001	0.085 ±0.066	0.070 ±0.014	GP/LP			0.153	0.043	0.026	0.468	0.726	GP/LP
	0.040 ±0.002	0.067 ±0.027	0.081 ±0.038	0.056 ±0.022	0.027 ±0.006	0.097 ±0.018	SP/AP			0.16	0.132	0.284	0.03	0.006	SP/AP
	0.031 ±0.013	0.062 ±0.004	0.014 ±0.004	0.038 ±0.014	0.020 ±0.004	0.061 ±0	WA			0.016	0.099	0.518	0.229	0.015	WA
VRS5	0.000 ±0	0.002 ±0.001	0.001 ±0	0.001 ±0.001	0.000 ±0	0.001 ±0	DR/TSM		VRS5	0.122	0	0.25	0.73	0	DR/TSM
	0.002 ±0	0.003 ±0.001	0.004 ±0.001	0.001 ±0	0.001 ±0	0.004 ±0.001	GP/LP			0.324	0.006	0.002	0.055	0.012	GP/LP
	0.002 ±0.001	0.007 ±0.004	0.005 ±0.001	0.002 ±0	0.002 ±0.001	0.011 ±0.001	SP/AP			0.083	0.07	0.666	0.635	0	SP/AP
	0.004 ±0.001	0.003 ±0.001	0.003 ±0	0.003 ±0.001	0.001 ±0	0.012 ±0.003	WA			0.256	0.114	0.192	0.012	0.021	WA
n = 3 biological replicates of 5-7 main culm spikes each
Bw, Bowman
mne, mean normalized expression
nd, not determined
DR/TSM, double ridge/triple spikelet meristem
GP/LP, glume primordium/lemma primordium
SP/AP, stamen primordium/awn primordium
WA, white anther

## Sheet: Table S4 
Table S4 Comparison of spikelet traits between double vrs mutants, their parents and Bowman
Values are means (±SD). In each comparison, values with the same letters for each double mutant, their parents and Bowman are not statistically different from each other by ANOVA (p<0.05).
Line	rachis nodes	spikelets/	spikelets setting grain/spike (per node)	empty awned spikelets/spike (per node)	grain area [mm2]^	TGW [g]	final tiller number
		spike
		(per node)
Bw	22.4 ±1.3a	66.9±3.4a	19.12±2.53a	3±1.51c	27.2±1.5a	56.5±4.6a	27±3.23a
		(3.0 ±0.0a)	(0.9 ±0.1c)	(0.1 ±0.1b)
vrs1	20.4±0.5bc	60.3 ±2.1b	52.7 ±4.24c	7.7±4.2bc	22.2±3.09b	37.71±11.86b	21.33±2.25b
		(3.0 ±0.1a)	(2.6 ±0.2a)	(0.4 ±0.2c)
vrs3	19.5±1.2c	58.5±3.7b	31.2 ±4.7b	13.5±2.1a	22.58±0.89b	36.76±7.12bc	19.27±5.16b
		(3.0±0.0a)	(1.6 ±0.3b)	(0.7 ±0.2a)
vrs1vrs3	22.4±2.7ab	70.8 ±7.7a	56.4±9.5c	11±8.2ab	19.83±1.48b	20.67±3.23c	21±3.68b
		(3.1±0.0a)	(2.5 ±0.6a)	(0.5 ±0.3a)
Bw	22.4±1.3a	66.9±3.4a	19.12±2.53a	3±1.51c	27.2±1.5a	56.5±4.6a	27±3.23a
		(3.0 ±0.0a)	(0.9 ±0.1c)	(0.1 ±0.1c)
vrs1	20.4±0.5b	60.3 ±2.1b	52.7 ±4.24c	7.7±4.2bc	22.2±3.09b	37.71±11.86b	21.33±2.25bc
		(3.0 ±0.1a)	(2.6 ±0.2a)	(0.4 ±0.2b)
vrs4	19.5±1.19b	58.5 ±3.7b	37.3 ±4.8b	19.5±6.1a	22.15±0.46b	38.15±2.3b	17.6±2.91c
		(3.0±0.0a)	(2.0 ±0.9b)	(0.9 ±0.3a)
vrs1vrs4	20.4±0.8b	61.2 ±2.5b	49.4 ±5.3c	9.3±3.3b	18.05±1.12c	24.17±5.77c	22.17±5.48a
		(3.0±0.1a)	(2.4 ±0.2a)	(0.5 ±0.2b)
Bw	22.4±1.3a	66.9±3.4a	19.12±2.5a	3±1.51b	27.2±1.5a	56.5±4.6a	27±3.23a
		(3.0 ±0.0a)	(0.9 ±0.1c)	(0.1 ±0.1b)
vrs1	20.4±0.5b	60.3 ±2.1b	52.7 ±4.24c	7.7±4.2a	22.2±3.09c	37.71±11.86c	21.33±2.25b
		(3.0 ±0.1a)	(2.6 ±0.2a)	(0.4 ±0.2a)
vrs5	19.5±1.6bc	58.5 ±4.9b	34.5±3.14b	8.5±4.4a	22.28±0.69bc	43±1.62bc	18±1.41b
		(3±0.1a)	(1.8 ±0.3b)	(0.4 ±0.2a)
vrs1vrs5	18.2±1.3c	57.4±5.5b	48.44 ±7.79c	3.2±2.8ab	25.3±1.42ab	48.99±4.51ab	11.5±2.76c
		(3.2±0.6a)	(2.7 ±0.5a)	(0.2 ±0.1b)
Bw	22.4±1.3a	66.9±3.4b	19.12±2.53a	3±1.51c	27.2±1.5a	56.5±4.6a	27±3.23a
		(3.0 ±0.0a)	(0.9 ±0.1b)	(0.1 ±0.1a)
vrs3	19.5±1.2b	58.5±3.7c	31.16 ±4.7b	13.5±2.1a	22.58±0.89b	36.76±7.12b	19.27±5.16b
		(3.0±0.0a)	(1.6 ±0.3a)	(0.7 ±0.2b)
vrs4	19.5±1.19b	58.5 ±3.7c	37.33 ±4.8b	19.5±6.1ab	22.15±0.46b	38.15±2.3b	17.6±2.91b
		(3.0±0.0a)	(2.0 ±0.9a)	(0.9 ±0.3c)
vrs3vrs4	21.62±2.7ab	84 ±8.6a	43.8±14.9b	35.8±16b	21.38±1.3b	41.24±2.35b	26.11±6.05a
		(3.9±0.5b)	(2.1 ±0.8a)	(1.7 ±0.7d)
Bw	22.4±1.3a		19.12±2.53a	3±1.51c	27.2±1.5a	56.5±4.6a	27±3.23a
		66.9±3.4b	(0.9 ±0.1b)	(0.1 ±0.1b)
		(3.0 ±0.0b)
vrs3	19.5±1.2b		31.16 ±4.7b	13.5±2.1a	22.58±0.89b	36.76±7.12b	19.27±5.16b
		58.5±3.7a
		(3.0±0.0b)	(1.6 ±0.3a)	(0.7 ±0.2a)
vrs5	19.5±1.6b	58.5 ±4.9a	34.5±3.2b	8.5±4.37b	22.28±0.69b	43±1.62b	18±1.41b
		(3±0.1b)	(1.8 ±0.3a)	(0.4 ±0.2c)
vrs3vrs5	17.4±1.3b	59.7 ±4.5a	41.4±2.6c	14.7±4.1a	28.09±1.41a	54.08±2.3a	8.95±2.02c
		(3.4±0.2a)
			(2.4 ±0.2a)	(0.8 ±0.2a)
Bw	22.4±1.3a	66.9±3.4a	19.12±2.53a	3±1.51b	27.2±1.5a	56.5±4.6a	27±3.23a
		(3.0 ±0.0a)	(0.9 ±0.1a)	(0.1 ±0.1b)
vrs4	19.5±1.19b	58.5 ±3.7b	37.33 ±4.8b	19.5±6.1c	22.15±0.46c	38.15±2.3a	17.6±2.91b
		(3.0±0.0a)	(2.0 ±0.9c)	(0.9 ±0.3a)
vrs5	19.5±1.6b	58.5 ±4.9b	34.5±3.2b	8.5±4.37a	22.28±0.69c	43.±1.62bc	18±1.41b
		(3±0.1a)	(1.8 ±0.3c)	(0.4 ±0.2c)
vrs4vrs5	17.4±1.4c	53.4 ±4.1b	46.7±5.6c	3.8±2.6b	24.86±0.94b	46.01±4.52b	13.2±1.97c
		(3.1±0.1a)	(2.7 ±0.2b)	(0.2 ±0.2b)
Bw, Bowman

## Sheet: Table S5
Table S5 Gene expression in Bowman, vrs3vrs4 and vrs3vrs5 double mutants and vrs3, vrs4 and vrs5 parents
Values are mne (±SD) determined by qPCR and p-values determined by Student's t-test
Gene	genotype								genes	genotype
mne ±SD	Bw	vrs3	vrs4	vrs5	vrs3vrs4	vrs3vrs5	stages		p-value	vrs3	vrs4	vrs5	vrs3vrs4	vrs3vrs5	stages
VRS1	3.192±0.423	0.355±0.022	1.533±0.167	1.382±0.244	0.039±0.003	0.056±0.005	GP		VRS1	0	0.003	0.003	0	0	GP
	0.191±0.008	0.072±0.024	0.116±0.012	0.103±0.007	0.036±0.002	0.003±0.001	LP			0.001	0.001	0	0	0	LP
	0.145±0.006	0.115±0.005	0.259±0.01	0.231±0.019	0.008±0.001	0.005±0.002	SP			0.002	0	0.002	0	0	SP
	0.54±0.213	0.086±0.009	0.186±0.02	0.232±0.004	0.005±0	0.002±0.001	AP			0.021	0.046	0.067	0.012	0.012	AP
VRS2	0.058±0.018	0.106±0.002	0.079±0.012	0.038±0.03	0.062±0.005	0.088±0.002	GP		VRS2	0.011	0.735	0.213	0.122	0.139	GP
	0.2±0.022	0.081±0.039	0.125±0.005	0.06±0.032	0.125±0.047	0.1±0.01	LP			0.01	0.997	0.011	0.066	0.001	LP
	0.059±0.007	0.043±0.002	0.084±0.014	0.135±0.005	0.145±0.02	0.037±0.01	SP			0.016	0.001	0.01	0.112	0	SP
	0.099±0.02	0.119±0.006	0.139±0.016	0.076±0.028	0.112±0.019	0.143±0.021	AP			0.171	0.448	0.095	0.067	0.233	AP
VRS4	0.16±0.007	0.075±0.006	0.15±0.012	0.064±0.002	0.14±0.013	0.05±0.004	GP		VRS4	0	0.163	0	0.039	0	GP
	0.19±0.012	0.12±0.018	0.3±0.033	0.17±0.009	0.19±0.003	0.16±0.015	LP			0.006	0.006	0.083	0.946	0.072	LP
	0.11±0.01	0.098±0.013	0.088±0.003	0.018±0.001	0.12±0.006	0.13±0.008	SP			0.226	0.017	0	0.134	0.059	SP
	0.042±0.005	0.026±0.001	0.11±0.002	0.19±0.031	0.31±0.022	0.059±0.016	AP			0.007	0	0.001	0	0.144	AP
VRS5	0.011±0.006	0.0021±0	0.0035±0.003	0.0048±0.001	0.001±0	0.0013±0.001	GP		VRS5	0.052	0.098	0.126	0.037	0.042	GP
	0.12±0.011	0.018±0.001	0.082±0.013	0.06±0.006	0.17±0.014	0.017±0.001	LP			0	0.015	0.001	0.008	0	LP
	0.15±0.013	0.013±0.003	0.02±0.001	0.0017±0.001	0.013±0.002	0.035±0.003	SP			0	0	0	0	0	SP
	0.079±0.017	0.014±0.003	0.014±0.002	0.074±0.006	0.0025±0.001	0.024±0.002	AP			0.003	0.003	0.627	0.001	0.005	AP
HvLOG1	0.049±0.008	0.1±0.024	0.32±0.162	0.16±0.027	0.12±0.013	0.051±0.008	GP		HvLOG1	0.024	0.045	0.002	0.001	0.748	GP
	0.065±0.01	0.097±0.037	0.14±0.011	0.13±0.002	0.18±0.033	0.027±0.005	LP			0.219	0.001	0	0.005	0.004	LP
	0.08±0.025	0.12±0.008	0.15±0.004	0.14±0.002	0.14±0.01	0.17±0.008	SP			0.071	0.012	0.015	0.016	0.004	SP
	0.065±0.003	0.18±0.01	0.11±0.008	0.13±0.003	0.24±0.101	0.2±0.014	AP			0	0.001	0	0.039	0	AP
HvCKX2	0.082±0.016	0.11±0.013	0.067±0.01	0.069±0.001	0.081±0.002	0.018±0.002	GP		HvCKX2	0.091	0.892	0.002	0.174	0.209	GP
	0.13±0.02	0.0031±0	0.083±0.004	0.009±0.002	0.031±0.009	0.0078±0.002	LP			0	0.001	0	0.026	0.001	LP
	0.032±0.002	0.041±0.005	0.0026±0.002	0.025±0.001	0.005±0	0.015±0.008	SP			0.033	0	0	0	0.197	SP
	0.021±0.006	0.011±0	0.012±0.003	0.0045±0.001	0.076±0.001	0.011±0.001	AP			0.051	0	0.05	0.06	0.009	AP
HvREL2	0.43±0.028	0.37±0.024	0.23±0.031	0.34±0.018	0.48±0.004	0.53±0.073	GP		HvREL2	0.04	0.001	0.01	0.036	0.091	GP
	0.4±0.023	0.51±0.057	0.6±0.025	0.47±0.059	0.23±0.075	0.17±0.008	LP			0.031	0.001	0.115	0.02	0	LP
	0.53±0.03	0.51±0.025	0.66±0.033	0.28±0.022	0.64±0.043	0.65±0.018	SP			0.504	0.007	0	0.021	0.003	SP
	0.41±0.012	0.69±0.071	0.48±0.097	0.83±0.17	0.37±0.059	0.77±0.199	AP			0.003	0.272	0.013	0.399	0.033	AP
HvIDS1	0.0031±0.001	0.0027±0.001	0.0065±0.003	0.0033±0.001	0.0077±0.001	0.0052±0.002	GP		HvIDS1	0.704	0.16	0.85	0.008	0.213	GP
	0.096±0.018	0.011±0.002	0.034±0.01	0.0031±0	0.22±0.049	0.0052±0.001	LP			0.001	0.006	0.001	0.015	0.001	LP
	0.02±0.002	0.025±0.002	0.0098±0.001	0.002±0	0.012±0.005	0.0098±0	SP			0.018	0.001	0	0.05	0	SP
	0.0062±0	0.021±0.001	0.061±0.002	0.01±0	0.0012±0	0.0056±0.002	AP			0	0	0	0	0.559	AP
BM8 (HvMADS15)*	0.000013±0.00000375	nd	nd	nd	0.000013±0.00000108	0.0000059±0.000001	GP		BM8 (HvMADS15)	nd	nd	na	0.969456	0.0404286	GP
	0.0045±0.001	0.0018±0.001	0.00002±0.00	0.00010±0.00002	0.00031±0.00002	0.0000868±0.0000079	LP			nd	nd	nd	0.317298	0.00333436	LP
	0.000088±0.00003	0.000069±0.00002	0.000094±0.0002	0.00265±0.0006	0.00022±0.00003	0.000197±0.00023	SP			nd	nd	nd	0.304745	0.269594	SP
	nd	nd	nd	nd	nd	nd	AP			na	na	na	na	na	AP
BM3 (HvMADS18)+	ne	ne	ne	ne	ne	ne	GP		BM3 (HvMADS18)	na	na	na	na	na	GP
	0.0137±0.0043	0.000008±0.000002	0.000750548	4.29923e-06	0.00445±0.0007	0.000014±0.0000	LP			nd	nd	nd	0.0406661	0.0125404	LP
	0.000183±0.000035	0.00067±0.0013	0.00003467±0.00005	0.0000596±0.00012	0.00002067±0.000013	0.0000276±0.00002	SP			nd	nd	nd	0.139964	0.56219	SP
	nd	nd	nd	nd	nd	nd	AP			na	na	na	na	na	AP
n = 3 biological replicates of 5-7 main culm spikes each
Bw, Bowman
mne, mean normalized expression
*values here are ±SE
ne, not expressed
nd, not determined
na, not applicable
GP, glume primordium
LP, lemma primordium
SP, stamen primordium
AP, awn primordium

## Sheet: Table S7
Table S7 Grain parameters in vrs single mutants and Bowman by ANOVA
Values are mean (±SD) from grain harvested from the main culm and first tiller spikes. In each comparison, means with the same letters are not statistically different from each other.
Comparison between central and lateral grains of single vrs mutants and Bowman
	central spikelets*				lateral spikelets**
genotype	grain area (mm2)	length (mm)	width (mm)	TGW (g)	grain area (mm2)	length (mm)	width (mm)	TGW (g)
vrs1	23.17(±0.77)ab	9.96(±0.08)ab	3.344(±0.08)ab	41.59(±2.98)a	20.22(±0.49)bc	9.82(±0.11)bc	3.078(±0.08)c	29.93(±1.35)a
vrs2	26.66(±1.14)c	9.96(±0.33)ab	3.72(±0.09)c	54.29(±2.59)b	21.72(±0.25)c	9.06(±0.06)c	3.04(±0.05)bc	41.94(±0.34)b
vrs3.f	26.96(±0.47)c	10.31(±0.17)b	3.675(±0.06)c	50.49(±2.56)ab	19.44(±0.41)ab	9.71(±0.08)ab	2.775(±0.07)ab	28.66(±1.75)a
vrs4.k	21.93(±0.51)a	9.36(±0.13)a	3.112(±0.09)a	38.79(±2.10)a	19.46(±0.31)ab	9.037(±0.1)ab	2.962(±0.07)abc	31.08(±1.67)a
int-c.5	26.38(±0.26)bc	10.28(±0.14)b	3.64(±0.04)bc	58.44(±1.33)b	18.18(±0.5)a	9.3(±0.19)a	2.7(±0.05)a	27.58(±0.93)a
Bowman	27.31(±0.38)c	10.42(±0.14)b	3.679(±0.03)c	56.86(±1.11)b	na	na	na	na
Comparisons between central and lateral grains from the each line compared Bowman central grains
	vrs1
grain origin	grain area (mm2)	length (mm)	width (mm)	TGW (g)
LS	20.22(±0.49)a	9.82(±0.11)a	3.078(±0.08)a	29.93(±1.35)a
CS	23.17(±0.77)b	9.96(±0.08)a	3.344(±0.08)b	41.59(±2.98)b
Bw_CS	27.31(±0.38)c	10.42(±0.14)b	3.679(±0.03)c	56.86(±1.11)c
	vrs2
grain origin	grain area (mm2)	length (mm)	width (mm)	TGW (g)
LS	21.72(±0.25)a	9.06(±0.06)a	3.04(±0.05)a	41.94(±0.34)a
CS	26.66(±1.14)b	9.96(±0.33)ab	3.72(±0.09)b	54.29(±2.59)b
Bw_CS	27.31(±0.38)b	10.42(±0.14)b	3.679(±0.03)b	56.86(±1.11)b
	vrs3.f
grain origin	grain area (mm2)	length (mm)	width (mm)	TGW (g)
LS	19.44(±0.41)a	9.71(±0.08)ab	2.775(±0.07)a	28.66(±1.75)a
CS	26.96(±0.47)b	10.31(±0.17)ab	3.675(±0.06)b	50.49(±2.56)b
Bw_CS	27.31(±0.38)b	10.42(±0.14)b	3.679(±0.03)b	56.86(±1.11)c
	vrs4.k
grain origin	grain area (mm2)	length (mm)	width (mm)	TGW (g)
LS	19.46(±0.31)a	9.037(±0.1)a	2.962(±0.07)a	31.08(±1.67)a
CS	21.93(±0.51)b	9.36(±0.13)a	3.112(±0.09)a	38.79(±2.10)b
Bw_CS	27.31(±0.38)c	10.42(±0.14)b	3.679(±0.03)b	56.86(±1.11)c
	vrs5
grain origin	grain area (mm2)	length (mm)	width (mm)	TGW (g)
LS	18.18(±0.5)a	9.3(±0.19)a	2.7(±0.05)a	27.58(±0.93)a
CS	26.38(±0.26)b	10.28(±0.14)b	3.64(±0.04)b	58.44(±1.33)b
Bw_CS	27.31(±0.38)b	10.42(±0.14)b	3.679(±0.03)b	56.86(±1.11)b
Comparison between central, lateral and additional grains of vrs4.k mutant
	vrs4.k
grain origin	grain area (mm2)	length (mm)	width (mm)	TGW (g)
AS	17.44(±2.08)a	8.912(±0.53)a	2.612(±0.22)a	24.77(±5.94)a
LS	19.46(±0.31)b	9.037(±0.1)a	2.962(±0.07)b	31.08(±1.67)a
CS	21.93(±0.51)c	9.36(±0.13)a	3.112(±0.09)b	38.79(±2.10)b
*Comparison between grains deriving from central spikelets
**Comparison between grains deriving from lateral spikelets
n = 10 individuals per line
CS, central spikelets
LS, lateral spikelets
AS, additional spikelets
Bw, Bowman
Bw_CS, Bowman central spikelet
na, not applicable

## Sheet: Table S8
Table S8 Grain parameters in vrs double mutants compared to their parents and Bowman by ANOVA
Values are mean (±SD) from grain harvested from the main culm and first tiller spikes. In each comparison, means with the same letters are not statistically different from each other.
Genotype	grain origin	grain area (mm2)	grain length (mm)	grain width (mm)	TGW (g)																													vrs1_LS	vrs3_lateral	vrs1vrs3_LS			TGW	vrs1vrs3_LS	vrs1_LS	vrs1vrs3_CS	vrs3_lateral	vrs1_CS	vrs3_central	BW wt
Bw	CS	27.19(±1.50)e	10.393(±0.5)c	3.674(±0.11)e	56.47(±4.58)e																													27.49	29.43	43.4			Mean	14.07	23.99	30.07	30.6	40.21	43.09	56.47
vrs1	CS	22.79(±1.92)d	9.96(±0.27)b	3.138(±0.34)d	40.21(±9.23)d																													b	b	c				a	b	b	b	c	c	d
	LS	18.11(±1.77)b	10.15(±0.26)bc	2.614(±0.46)b	23.99(±5.58)ac
vrs3	CS	25.27(±1.65)e	10.271(±0.27)ab	3.471(±0.26)e	43.09(±11.93)d
	LS	19.84(±0.37)bc	9.643(±0.28)ab	2.971(±0.11)cd	30.6(±2.42)c
vrs1vrs3	CS	21.33(±1.59)cd	9.84(±0.43)ab	3.03(±0.3)d	30.07(±8.57)c
	LS	19.04(±1.39)bc	9.76(±0.33)ab	2.86(±0.25)bc	14.07(±5.39)ab
	AS	14.93(±2.12)a	9.07(±0.05)a	2.13(±0.38)a	11.42(±6.62)a
Genotype	grain origin	grain area (mm2)	grain length (mm)	grain width (mm)	TGW (g)
Bw	CS	27.19(±1.5) e	10.393(±0.55)c	3.674(±0.11)e	56.47(±4.58)e
vrs1	CS	22.79(±1.92) c	9.96(±0.27) b	3.138(±0.34) c	40.21(±9.23) c
	LS	18.11(±1.77) a	10.15(±0.26) bc	2.614(±0.46) a	23.99(±5.58) a
vrs4	CS	24.93(±0.58) c	10.335(±0.30)c	3.335(±0.09)d	46.89(±2.97) d
	LS	20.33(±1.10) b	10.05(±0.42)bc	2.916(±0.12)b	32.22(±2.07) b
vrs1vrs4	CS	20.34(±1.42) b	9.2(±0.47) a	3.1(±0.13) bc	35.28(±5.76) c
	LS	16.73(±1.47) a	9.18(±0.28) a	2.51(±0.21) a	19.25(±4.09) a
Genotype	grain origin	grain area (mm2)	grain length (mm)	grain width (mm)	TGW (g)
Bw	CS	27.19(±1.5) d	10.39(±0.11) c	3.674(±0.55) e	56.47(±4.58) c
vrs1	CS	22.79(±1.92) b	9.96(±0.27) ab	3.138(±0.34) c	40.21(±9.23) b
	LS	18.11(±1.77) a	10.15(±0.26) bc	2.614(±0.46) a	23.99(±5.58) a
vrs5	CS	26.38(±0.58) cd	10.28(±0.09) bc	3.64(±0.3) de	58.44(±2.97) c
	LS	18.18(±3.46) a	9.3(±0.42) a	2.7(±0.68) ab	27.58(±11.51) a
vrs1vrs5	CS	27.63(±1.28) d	10.37(±0.11) bc	3.815(±0.3) e	58.88(±3.42) c
	LS	24.36(± 1.28) bc	10.02(±0.23) abc	3.431(±0.37) d	43.8(±8.96) b
	AS	19.02(± 0.98) a	9.6(±1.31)ab	2.96(±0.5) bc	20.03(±4.56) a
Genotype	grain origin	grain area (mm2)	grain length (mm)	grain width (mm)	TGW (g)
Bw	CS	27.19(±1.50) c	10.393(±0.5)d	3.674(±0.11)e	56.47(±4.58)d
vrs3	CS	25.27(±1.65)b	10.271(±0.27)cd	3.471(±0.26)de	43.09(±11.93)bc
	LS	19.84(±0.37)a	9.643(±0.28)abc	2.971(±0.11)bc	30.6(±2.42)a
vrs4	CS	24.93(±0.58) b	10.335(±0.30)d	3.335(±0.09)d	46.89(±2.97)c
	LS	20.33(±1.10) a	10.05(±0.42)bcd	2.916(±0.12)b	32.22(±2.07)a
vrs3vrs4	CS	21.95(±0.57) a	9.067(±0.11)a	3.233(±0.21)bcd	41.63(±1.18)abc
	LS	21.68(±0.68) a	9.233(±0.56)ab	3.3(±0.2)cd	40.86(±3.47)abc
	AS	19.73(±0.67)a	8.94(±0.32)a	2.214(±0.25)a	32.77(±3.56)ab
Genotype	grain origin	grain area (mm2)	grain length (mm)	grain width (mm)	TGW (g)
Bw	CS	27.19(±1.5) c	10.393(±0.55)c	3.674(±0.11)d	56.47(±4.58)d
vrs3	CS	25.27(±1.66)c	10.271(±0.27)bc	3.471(±0.26)c	43.09(±11.9)b
	LS	19.84(±0.37)ab	9.643(±0.28)ab	2.971(±0.1)b	30.6(±2.41)a
vrs5	CS	26.38(±1.59) cd	10.28(±0.46)bc	3.64(±0.19)cd	58.44(±8.12)cd
	LS	18.18(±1.45) a	9.3(±0.32)a	2.7(±0.20) a	27.58(±5.6) a
vrs3vrs5	CS	29.63(±2.17)e	10.533(±0.45)c	4(±0.12)e	59.3(±4.9)d
	LS	26.99(±1.41)cd	10.258(±0.40)bc	3.8(±0.14)de	50.84(±3.44)c
	AS	22.13(±0.46)b	9.46(±0.35)a	2.77(±0.07)ab	28.4(±1.08)a
Genotype	grain origin	grain area (mm2)	grain length (mm)	grain width (mm)	TGW (g)
Bw	CS	27.19(±1.5) c	10.393(±0.55)c	3.674(±0.11) c	56.47(±4.58)d
vrs4	CS	24.93(±0.58) b	10.335(±0.30)c	3.335(±0.09)b	46.89(±2.97) c
	LS	20.33(±1.10) a	10.05(±0.42)bc	2.916(±0.12)a	32.22(±2.07) b
vrs5	CS	26.38(±1.59) bc	10.28(±0.46)bc	3.64(±0.19)cd	58.44(±8.12)cd
	LS	18.18(±1.45) a	9.3(±0.32)a	2.7(±0.20) a	27.58(±5.6) ab
vrs4vrs5	CS	27.45 (±1.25)c	10.33(±0.23) bc	3.79(±0.17)c	57.8(±5.63)d
	LS	24.19(±1.27)b	10.21(±0.29)bc	3.35(±0.17)b	42.26(±5.48)c
	AS	19.44(±3.81)a	9.79(±0.73)ab	2.72(±0.53)a	21.91(±12.04)a
n = 10 individuals per line
CS, central spikelets
LS, lateral spikelets
AS, additional spikelets
Bw, Bowman
